# Supplementary material for: From In Vitro Promise to In Vivo Reality: An Instructive Account of Infection Model Evaluation of Antimicrobial Peptides
Source: Int J Mol Sci. 2024 Sep 10;25(18):9773. doi: 10.3390/ijms25189773 (PMC11431785; doi:10.3390/ijms25189773)
Supplement: Supplementary file 1 [file ijms-25-09773-s001.zip]

Archive with 1 entries (1 files):
- ijms-3164621-supplementary.pdf
